# Supplementary material for: Whole-Genome Saliva and Blood DNA Methylation Profiling in Individuals with a Respiratory Allergy
Source: PLoS One. 2016 Mar 21;11(3):e0151109. doi: 10.1371/journal.pone.0151109 (PMC4801358; doi:10.1371/journal.pone.0151109)
Supplement: S1 Table — (XLSX) [file pone.0151109.s005.xlsx]

## Sheet: Sheet1
	S1 Table. Primer sequences and conditions for PCR reaction and pyrosequencing.
	Gene (cg-probe)	PCR primers	Annealing temperature (°C)	Product (bp)	Sequencing primers
	STK32C	Fw: 5'-TGAGTTAAGGAATTTGGTTGTGG-3'	52	223	5'-TTGATAATATTTTGTAGATTTTGAG-3'
	(cg19754622)	Rev: 5'-BIO-CCCCACCTACTAACCTAAAT-3'
	PM20D1	Fw: 5'-TGTTTTGTAGGAATTGTTGGTTTTAGTA-3'	56	139	5'-TGGTTTTAGTAAGAAAATTTATAAT-3'
	(cg11965913)	Rev: 5'-BIO-CCCCATATCCAAATCTAACCAATCA-3'
	FGFR2	Fw: 5'-TGGTTTTTTTGGGTTATTGTGTTG-3'	53	133	5'-TGGGTTATTGTGTTGTAT-3'
	(cg08899523)	Rev: 5'-BIO-ACTATATTAATTCCTTAATCCTACACC-3'
