# Supplementary material for: Whole-Genome Saliva and Blood DNA Methylation Profiling in Individuals with a Respiratory Allergy
Source: PLoS One. 2016 Mar 21;11(3):e0151109. doi: 10.1371/journal.pone.0151109 (PMC4801358; doi:10.1371/journal.pone.0151109)
Supplement: S2 Table — (XLSX) [file pone.0151109.s006.xlsx]

## Sheet: DMS Salliva (P<0.05 delB>0.1)
S2 Table: DMS in saliva between RA cases and controls (selection criteria |delta Beta|>0.1 and P<0.05).
Name	Diff_Betavalue_AllergyvsControl_Saliva	UCSC_RefGene_Name
cg08779649	-0.368987	N/A
cg19754622	-0.342075	STK32C
cg16106427	-0.330767	STK32C
cg02301920	-0.321725	CES1;CES1;CES1
cg15059639	-0.317294	MYO3B;MYO3B;MYO3B
cg04234412	-0.308414	LOC391322
cg11281224	-0.306378	N/A
cg10596483	-0.281698	JRK;JRK
cg24634471	-0.275742	JRK;JRK
cg01458105	-0.262703	STK32C
cg07180897	-0.225617	HLA-DQB2
cg12648811	-0.225003	N/A
cg19128026	-0.224067	ARHGEF10
cg13922901	-0.223643	COL23A1
cg21309351	-0.215215	KIAA1244;PBOV1
cg25593510	-0.21409	GSTM5
cg02964324	-0.21025	HECW1
cg16744531	-0.210244	B3GNT3
cg04035553	-0.208807	N/A
cg09975044	-0.205221	N/A
cg14240646	-0.204667	ACBD5;ACBD5
cg19347782	-0.204333	MICAL2
cg08899523	-0.202967	FGFR2;FGFR2;FGFR2;FGFR2;FGFR2;FGFR2;FGFR2;FGFR2;FGFR2
cg18771300	-0.202942	RHOJ
cg20777128	-0.199985	DPH1;OVCA2
cg00923880	-0.194311	N/A
cg27573991	-0.191076	C1orf150
cg05376982	-0.190351	GSTM5
cg07157030	-0.190192	RHOJ;RHOJ
cg16653991	-0.188729	FGFR2;FGFR2;FGFR2;FGFR2;FGFR2;FGFR2;FGFR2;FGFR2;FGFR2
cg06751007	-0.187115	RNF213;RNF213
cg20503657	-0.186639	N/A
cg08767686	-0.18643	N/A
cg10950028	-0.184149	GSTM1;GSTM1
cg05058748	-0.182834	SH3BP4
cg20803293	-0.180567	GSTM5
cg10113760	-0.176002	N/A
cg06423211	-0.175903	N/A
cg11680055	-0.174095	GSTM1;GSTM1
cg17005068	-0.174001	GSTT1
cg00154902	-0.170418	N/A
cg05084668	-0.169969	ALG1L
cg11763394	-0.167865	PAX8;PAX8;PAX8;PAX8;PAX8;LOC440839;LOC654433
cg21550016	-0.167405	PAX8;PAX8;PAX8;PAX8;PAX8;LOC440839;LOC654433
cg19083407	-0.164152	PAX8;PAX8;PAX8;PAX8;PAX8;LOC440839;LOC654433
cg09580214	-0.161314	PSMC3
cg26597838	-0.160944	N/A
cg24467349	-0.160834	GSTM5
cg03623568	-0.156698	A2BP1;A2BP1;A2BP1
cg03954144	-0.156472	N/A
cg03295274	-0.155932	N/A
cg27048067	-0.15583	ERICH1
cg18200150	-0.155385	MYO1D
cg12031962	-0.154675	ALDH1A2;ALDH1A2
cg09235562	-0.152559	N/A
cg14172108	-0.151538	N/A
cg21191514	-0.150922	TH;TH;TH
cg03314029	-0.150744	ZNF469
cg19630376	-0.150406	N/A
cg08829299	-0.149555	ATHL1
cg09125754	-0.148866	POTEF;POTEF
cg08077617	-0.148604	CES1;CES1;CES1
cg05926586	-0.148533	CCDC33
cg20296298	-0.14807	N/A
cg10232395	-0.1477	CHD7
cg27525446	-0.147651	ESPNP
cg23719124	-0.147344	GSTM5;GSTM5
cg05557233	-0.145307	N/A
cg08936645	-0.143635	TBC1D1
cg20430047	-0.14345	C20orf26
cg16273546	-0.142428	N/A
cg12889195	-0.142334	PAX8;PAX8;PAX8;PAX8;PAX8;LOC440839;LOC654433
cg25969878	-0.141273	STK32C
cg13575925	-0.140853	LOC144571
cg13303313	-0.139615	VTRNA1-2
cg13207630	-0.139331	N/A
cg21482265	-0.139319	PAX8;PAX8;PAX8;PAX8;PAX8;LOC440839;LOC654433
cg05626073	-0.138789	AP2A2
cg24664470	-0.138505	N/A
cg19963856	-0.137829	SLFN12
cg06797068	-0.137642	DDX43;DDX43
cg26463496	-0.136692	N/A
cg03744383	-0.136176	CES1;CES1;CES1;CES1;CES1;CES1
cg07025785	-0.135667	N/A
cg21960279	-0.135182	B3GNT3
cg08124399	-0.134248	DDX43
cg16848873	-0.133941	LOC404266;LOC404266;HOXB6;HOXB6
cg01142721	-0.133854	LRIT2
cg23817627	-0.13381	ARHGAP25;ARHGAP25;ARHGAP25;ARHGAP25
cg21697381	-0.133549	SLFN12
cg27208536	-0.132623	HTRA3
cg01283332	-0.132552	N/A
cg26748794	-0.13218	FAM38A
cg06988897	-0.131873	FAM38A
cg22864244	-0.131741	GSTM5
cg09066361	-0.131604	GRM8
cg13896699	-0.131231	DNAH5
cg07700233	-0.131164	N/A
cg18912209	-0.13041	N/A
cg05182265	-0.129651	UBE3C
cg04954225	-0.129464	RGS6
cg05598727	-0.128996	N/A
cg20137746	-0.128974	N/A
cg04863892	-0.128279	HOXA5
cg13458253	-0.1282	ANXA11;ANXA11;ANXA11
cg19759481	-0.12811	HOXA5
cg18727742	-0.127929	ATHL1
cg14076239	-0.127308	N/A
cg25210835	-0.126974	GSTM5
cg00274965	-0.126417	N/A
cg02566259	-0.125892	N/A
cg17907056	-0.125696	MTPAP
cg24647820	-0.125513	N/A
cg09336323	-0.125405	N/A
cg22022881	-0.125352	N/A
cg17529386	-0.125226	N/A
cg08785784	-0.124895	N/A
cg17188169	-0.124352	DDX43;DDX43
cg16300531	-0.123737	KSR2;KSR2
cg19584649	-0.123729	ESYT2
cg01807241	-0.123616	N/A
cg17553149	-0.123281	N/A
cg12420107	-0.122896	VTRNA1-1
cg15255946	-0.122596	HLA-DQB2
cg12128839	-0.121846	HOXA5
cg03809847	-0.121734	AATK
cg17066594	-0.121687	UNC93B1
cg25375711	-0.121533	TRMT12;TRMT12
cg13318129	-0.121493	FAM118A;FAM118A
cg09553982	-0.120634	C10orf11
cg06609049	-0.120623	THOP1
cg18924229	-0.120462	N/A
cg19566405	-0.120177	SLFN12
cg18371052	-0.119972	N/A
cg09057517	-0.11984	N/A
cg10510935	-0.119546	N/A
cg12045875	-0.119476	DDX43;DDX43
cg18164508	-0.119147	POLE
cg14307605	-0.119072	N/A
cg14329783	-0.118926	N/A
cg04420889	-0.118082	SGK2
cg18625538	-0.118032	N/A
cg22878388	-0.117594	N/A
cg04252928	-0.117083	ACSF3;ACSF3;ACSF3
cg05888755	-0.116971	LOC404266;LOC404266;HOXB6;HOXB6
cg13153466	-0.116382	ASAM
cg05671386	-0.116273	CLUAP1
cg01675596	-0.115871	N/A
cg20790798	-0.115804	N/A
cg20005518	-0.115734	SLFN12;SLFN12
cg04155231	-0.115718	LOC144571
cg21584251	-0.115624	N/A
cg02143067	-0.115209	VPS37D
cg27422857	-0.114862	N/A
cg10833066	-0.114572	FAM109A
cg12858902	-0.114156	GSTM5
cg03853124	-0.114029	N/A
cg06213635	-0.113789	N/A
cg22129323	-0.113582	VAMP1;VAMP1;VAMP1
cg06463313	-0.113409	PFKL;PFKL
cg23828686	-0.113229	N/A
cg13896204	-0.113034	HLA-DQB2
cg23023844	-0.11275	TTLL8
cg08177453	-0.112356	N/A
cg11331717	-0.112105	N/A
cg26088294	-0.112073	N/A
cg20737388	-0.111956	DNAJB13
cg02784823	-0.111903	LMTK3
cg01079860	-0.111897	N/A
cg06421590	-0.111894	N/A
cg07223240	-0.111669	N/A
cg16784985	-0.111582	PDE9A;PDE9A;PDE9A;PDE9A;PDE9A;PDE9A;PDE9A;PDE9A;PDE9A;PDE9A;PDE9A;PDE9A;PDE9A;PDE9A;PDE9A;PDE9A;PDE9A;PDE9A;PDE9A;PDE9A
cg26536593	-0.111451	ZNF670
cg19265641	-0.111205	UBE2QP1
cg11651209	-0.11096	N/A
cg09169779	-0.110895	N/A
cg19904653	-0.110561	BRF2
cg21685427	-0.110405	SGK2
cg07752120	-0.110397	N/A
cg08633959	-0.110369	N/A
cg05852568	-0.110155	TEKT4
cg06652210	-0.110112	OVCA2;DPH1
cg13854012	-0.110099	N/A
cg02248486	-0.110021	HOXA5
cg26448016	-0.109766	TUBB8;TUBB8
cg14413904	-0.109667	N/A
cg07327178	-0.109595	N/A
cg16324992	-0.109301	N/A
cg23118561	-0.108814	N/A
cg20192814	-0.108716	N/A
cg23385395	-0.10862	N/A
cg17489939	-0.108555	HOXD10
cg03453431	-0.10849	N/A
cg21516384	-0.108298	RNF213;RNF213
cg26685596	-0.108202	N/A
cg15634698	-0.108127	N/A
cg21811021	-0.107862	N/A
cg01760090	-0.10779	N/A
cg00398420	-0.107772	N/A
cg15636421	-0.107502	N/A
cg03025830	-0.107436	FGF17
cg24731731	-0.107014	C11orf9;C11orf9
cg08470875	-0.106913	FAM59B
cg26874229	-0.106852	N/A
cg21050234	-0.106655	FAM38B
cg18684142	-0.106627	LOC404266;LOC404266;HOXB6
cg23795048	-0.106627	LOC144571
cg06337557	-0.106111	MTNR1B
cg19668234	-0.105932	PRSS50
cg06178669	-0.105861	N/A
cg14270434	-0.105525	N/A
cg07594247	-0.105314	PAX8;PAX8;PAX8;PAX8;PAX8;LOC440839;LOC654433
cg09655666	-0.105207	N/A
cg23616527	-0.104846	N/A
cg02005600	-0.104772	HOXA5
cg04883911	-0.1046	N/A
cg27532318	-0.104524	N/A
cg26624732	-0.104334	N/A
cg17004353	-0.10425	CARS;CARS;CARS;CARS
cg06888460	-0.104161	LDHAL6A;LDHAL6A
cg00099295	-0.104147	MKRN2
cg07977614	-0.103888	PLD5
cg25307665	-0.103369	HOXA5
cg22505075	-0.103238	SCARA5
cg17500680	-0.10314	TG
cg25142500	-0.103104	FLJ90757
cg11630226	-0.103086	LY6K;LY6K;LY6K;LY6K;LY6K;LY6K
cg03251655	-0.102998	SLFN12;SLFN12
cg06387496	-0.102986	GNA12
cg14433314	-0.10284	N/A
cg06627617	-0.102637	ASAP2;ASAP2
cg04998690	-0.102612	ZDHHC11
cg02964065	-0.102345	HLA-DQB2
cg21410132	-0.102038	PRAMEF20
cg14883993	-0.102037	NFIC;NFIC
cg11925609	-0.101789	N/A
cg17375585	-0.10172	N/A
cg02574073	-0.101641	LOC404266;LOC404266;HOXB6
cg23815646	-0.101616	ADCY8
cg26114124	-0.101534	LOC144571
cg11829072	-0.101194	TRMT12
cg00591421	-0.101056	SORCS3
cg27310219	-0.100948	N/A
cg14743812	-0.100927	N/A
cg07772999	-0.10079	PAX8;PAX8;PAX8;PAX8;PAX8;LOC440839;LOC654433
cg00252533	-0.100709	N/A
cg17569124	-0.100262	HOXA5
cg05237015	-0.100247	COQ3
cg21664281	-0.100194	N/A
cg14994183	-0.10006	SYN2;SYN2
cg22500140	0.100372	N/A
cg27003165	0.100859	SH2D1B
cg10531725	0.100949	SP6
cg13921444	0.101004	SORBS2;SORBS2;SORBS2;SORBS2;SORBS2;SORBS2;SORBS2
cg17660833	0.101113	HRH1;HRH1;HRH1
cg05552035	0.101205	GPR124
cg25062533	0.101374	N/A
cg18082402	0.101377	N/A
cg24556754	0.101632	N/A
cg09841842	0.101835	FRMD6
cg23971638	0.102111	NINJ2
cg03680873	0.102875	N/A
cg17727071	0.103554	COBL
cg02660097	0.104075	N/A
cg14615010	0.104281	N/A
cg09316954	0.104316	RLTPR
cg03124146	0.104686	N/A
cg20296107	0.105085	N/A
cg08997352	0.105153	DDX12
cg06542614	0.105339	PDLIM1
cg23969338	0.105342	PCDHB2
cg04737881	0.105568	MGC45800
cg09646655	0.105648	N/A
cg00374263	0.105746	YLPM1
cg17959722	0.105804	MRPL41
cg09248714	0.105878	TP73
cg11923920	0.106057	WDR17;WDR17;WDR17;WDR17
cg03648020	0.106089	N/A
cg03873153	0.106268	N/A
cg20067334	0.107121	N/A
cg15427793	0.107229	ZNF117;ZNF117
cg01342572	0.107247	ATP11A;ATP11A
cg24637308	0.107459	DNHD1
cg09197432	0.107683	N/A
cg15213491	0.107921	N/A
cg07308161	0.10795	ACADL
cg21173532	0.108287	CAMTA1
cg01727419	0.108394	SH3PXD2A
cg01966334	0.108425	MYO7B
cg08036553	0.108449	N/A
cg02717117	0.108532	C2orf63;RPS27A;RPS27A;C2orf63
cg22705602	0.108591	N/A
cg08254842	0.108651	RUNDC2C
cg02276823	0.109284	MMD2;MMD2
cg18848287	0.109314	LOC389458
cg07297242	0.109604	N/A
cg00475322	0.110312	C7orf20
cg01785233	0.110326	N/A
cg22695986	0.110492	N/A
cg00159523	0.110682	TCF7L2;TCF7L2;TCF7L2;TCF7L2;TCF7L2;TCF7L2
cg18751141	0.110749	N/A
cg11940040	0.110901	RPH3AL
cg13829104	0.110993	TBX3;TBX3
cg25012274	0.111692	NTN1
cg19550474	0.111947	N/A
cg14089881	0.111959	ICMT
cg21167985	0.111972	ATP11A;ATP11A
cg27105123	0.112508	N/A
cg04305539	0.112521	ZNF695
cg25478114	0.112538	N/A
cg22594985	0.112962	N/A
cg07381391	0.113092	N/A
cg11064039	0.113204	PRKAR1B;PRKAR1B;PRKAR1B;HEATR2
cg04386400	0.113229	N/A
cg05729249	0.113408	PRKAR1B;PRKAR1B;PRKAR1B;HEATR2
cg01050010	0.113416	MYO1D
cg21132420	0.113468	N/A
cg27660087	0.114119	N/A
cg27464846	0.114522	N/A
cg16652747	0.114543	STK32C
cg13221347	0.114578	STK32C
cg00779602	0.114696	MAGI1;MAGI1;MAGI1
cg18566515	0.114773	FGFR2;FGFR2;FGFR2;FGFR2;FGFR2;FGFR2
cg00436969	0.116022	RESP18
cg02556928	0.116382	CSF2RB
cg11065575	0.116387	SHISA3
cg09807914	0.116444	OR4A15
cg17842918	0.116562	ATP11A;ATP11A
cg24159514	0.11683	ZNF833
cg14292522	0.116917	UHRF1BP1L;UHRF1BP1L
cg22556143	0.117418	STK32C
cg10163794	0.117514	N/A
cg22927009	0.117724	N/A
cg09226051	0.117906	NLRP3;NLRP3;NLRP3;NLRP3;NLRP3
cg15864601	0.118105	C17orf97
cg26875135	0.118583	N/A
cg16908123	0.119719	N/A
cg14921437	0.119732	NECAB3;NECAB3;C20orf134
cg05204104	0.119795	ARL4C;ARL4C
cg25742326	0.119858	PLEKHN1;PLEKHN1
cg12743638	0.12006	LOC150197
cg10208301	0.120694	DNHD1
cg17074339	0.120699	GALNTL4
cg25683570	0.120739	N/A
cg22526939	0.120787	N/A
cg18220816	0.120867	N/A
cg08770870	0.121296	RPH3AL
cg10167378	0.12148	N/A
cg02210151	0.121784	FGFR2;FGFR2;FGFR2;FGFR2;FGFR2;FGFR2;FGFR2
cg14623316	0.121979	SRGAP3;SRGAP3
cg25385940	0.122225	TTC23;TTC23;TTC23;TTC23;TTC23;TTC23;TTC23;TTC23;TTC23;TTC23;TTC23;TTC23;TTC23;TTC23
cg06574296	0.122415	ESPNL;SCLY
cg13401703	0.122606	TTC23;TTC23;TTC23;TTC23;TTC23;TTC23;TTC23;TTC23;TTC23;TTC23;TTC23;TTC23;TTC23;TTC23
cg05758861	0.123501	BAI1
cg13578160	0.123933	N/A
cg00817377	0.124731	ELN;ELN;ELN;ELN;ELN
cg00601450	0.12495	N/A
cg12021988	0.126482	N/A
cg15525848	0.127274	FAM134B;FAM134B
cg19459207	0.127517	EMB
cg27154651	0.127581	N/A
cg21827317	0.127716	N/A
cg06143315	0.127967	N/A
cg24450063	0.128911	SLC25A44;SLC25A44
cg22597210	0.129243	C3P1
cg15782153	0.129416	C7orf20
cg11185456	0.129435	DNHD1
cg23248910	0.129946	FGFR2;FGFR2;FGFR2;FGFR2;FGFR2;FGFR2;FGFR2;FGFR2;FGFR2
cg06242242	0.129977	PRKAR1B;PRKAR1B;PRKAR1B;HEATR2
cg19930004	0.130044	N/A
cg09749225	0.130192	N/A
cg01786048	0.130193	ESPNL
cg07116010	0.130381	N/A
cg13689996	0.13063	C17orf54
cg23174406	0.13177	NEDD1;NEDD1;NEDD1;NEDD1
cg18693985	0.132786	CPEB4
cg00898157	0.132997	N/A
cg12086421	0.13329	N/A
cg23489630	0.133383	ZNF234;ZNF234
cg11578532	0.133471	TSTD1;TSTD1;TSTD1
cg21721718	0.133902	N/A
cg24231558	0.13436	N/A
cg19145607	0.134854	CXCR6;FYCO1
cg05112555	0.136064	N/A
cg10261205	0.136903	ATHL1
cg13403462	0.137238	NECAB3;NECAB3;C20orf134;C20orf134
cg21649089	0.13726	N/A
cg01812571	0.137292	N/A
cg20923605	0.137352	N/A
cg25216704	0.137831	DOK7;DOK7
cg22349387	0.13794	DDX12
cg05624577	0.140294	N/A
cg22372668	0.140458	N/A
cg18363918	0.141233	IGLON5
cg20603222	0.141272	C7orf50;C7orf50;GPR146;C7orf50
cg07107916	0.141556	PPP2R5A
cg21655448	0.141916	HCG22
cg06791446	0.142096	FGFR2;FGFR2;FGFR2;FGFR2;FGFR2;FGFR2;FGFR2
cg04246123	0.142449	HCG4P6
cg18498565	0.142606	PFKP
cg00007215	0.142607	N/A
cg00504896	0.142669	LOC642846
cg18772399	0.143346	N/A
cg20057198	0.143428	N/A
cg20698501	0.14372	C17orf97
cg20668765	0.143905	N/A
cg01299279	0.1444	C18orf1;C18orf1;C18orf1;C18orf1;C18orf1;C18orf1
cg20415053	0.145222	CATSPER4
cg03720572	0.145634	SLC43A2
cg10674575	0.145669	N/A
cg04961665	0.145686	N/A
cg23635910	0.145985	C1orf170
cg26224354	0.146057	C7orf50;C7orf50;GPR146;C7orf50
cg09704166	0.146142	PAX8;PAX8;PAX8;PAX8;PAX8;LOC440839
cg02219949	0.146659	SP6
cg01413054	0.147657	CAB39;CAB39;CAB39
cg08133631	0.14766	CATSPER4
cg17794299	0.147753	N/A
cg22410499	0.148091	PRSS3
cg17435250	0.148099	CYP2A7;CYP2A7
cg19665696	0.150035	ADAP1
cg14615927	0.150514	HDAC4
cg06524264	0.153824	C20orf96
cg11946459	0.154392	HLA-A
cg14654471	0.1545	NPHP4
cg08240917	0.154878	STK39
cg12233463	0.155721	N/A
cg23961843	0.156009	RGL1;APOBEC4
cg24754223	0.156468	PFKP
cg09419670	0.15828	PSMD5;LOC253039
cg25052156	0.158281	FGFR2;FGFR2;FGFR2;FGFR2;FGFR2;FGFR2
cg22367705	0.159036	SLC9A1
cg10411146	0.159868	ATHL1
cg05839709	0.163634	ZC3H12C
cg08033130	0.16391	CXCR6;FYCO1
cg04732840	0.164722	N/A
cg07499182	0.16596	STARD13
cg25250968	0.171725	NEDD9
cg27145048	0.172492	STK32C
cg18232235	0.173304	N/A
cg13199429	0.17489	RHOJ
cg11806633	0.175079	ARHGEF10L
cg20356878	0.1762	ILDR1
cg14999036	0.176813	N/A
cg25637655	0.178303	HLA-A
cg19374305	0.178591	DNAH7
cg01479768	0.179266	N/A
cg14503564	0.179796	LDB2;LDB2
cg07044115	0.187358	N/A
cg07314988	0.192807	ATHL1
cg13768055	0.194789	RPH3AL
cg21144063	0.195181	N/A
cg00750481	0.19829	N/A
cg15177211	0.202943	POR
cg00861214	0.20378	CR1L
cg04395153	0.20416	MYOG
cg07157834	0.205562	PM20D1
cg09044981	0.209046	CDH13
cg10440639	0.209944	RPH3AL
cg02573091	0.212484	N/A
cg09408571	0.212531	GPR88
cg06205333	0.221426	RAP1A;RAP1A
cg23246911	0.222203	RPH3AL
cg19683494	0.228523	N/A
cg15505198	0.241945	PRDM16;PRDM16
cg15618908	0.242147	N/A
cg12682382	0.246052	UBE2W;UBE2W
cg21139150	0.248703	N/A
cg15242686	0.250057	GSTTP1
cg21351392	0.26027	AGPAT4
cg23804921	0.269851	N/A
cg11141652	0.271339	GSTTP1
cg15871215	0.282785	ATG10;ATG10
cg24503407	0.298729	PM20D1
cg00944631	0.3002	N/A
cg07167872	0.307761	PM20D1
cg17178900	0.310959	PM20D1
cg19596870	0.312908	SERPINB6
cg03329597	0.313201	MYH15
cg26354017	0.332768	PM20D1
cg14159672	0.352552	PM20D1
cg06223162	0.369579	GPR88
cg14893161	0.370438	PM20D1;PM20D1
cg23758822	0.381063	N/A
cg11965913	0.4094	PM20D1
#probes
485	235	250
	Hyper	Hypo
