# Supplementary material for: Whole-Genome Saliva and Blood DNA Methylation Profiling in Individuals with a Respiratory Allergy
Source: PLoS One. 2016 Mar 21;11(3):e0151109. doi: 10.1371/journal.pone.0151109 (PMC4801358; doi:10.1371/journal.pone.0151109)
Supplement: S3 Table — (XLSX) [file pone.0151109.s007.xlsx]

## Sheet: Overlap blood & saliva
S3 Table: DMS between RA cases and controls that are in common between PBMC and saliva (selection criteria |delta Beta|>0.1 and P<0.05).
Name	Gene Name	deltaB-Saliva	deltaB-Blood
cg19754622	STK32C	-0.342075	-0.19782
cg16106427	STK32C	-0.330767	-0.182643
cg02301920	CES1	-0.321725	-0.315501
cg15059639	MYO3B	-0.317294	-0.19724
cg04234412	LOC391322	-0.308414	-0.311387
cg10596483	JRK	-0.281698	-0.246661
cg24634471	JRK	-0.275742	-0.268296
cg01458105	STK32C	-0.262703	-0.177898
cg07180897	HLA-DQB2	-0.225617	-0.263626
cg19128026	ARHGEF10	-0.224067	-0.223895
cg13922901	COL23A1	-0.223643	-0.200843
cg21309351	KIAA1244	-0.215215	-0.230272
cg02964324	HECW1	-0.21025	-0.197256
cg14240646	ACBD5	-0.204667	-0.199232
cg19347782	MICAL2	-0.204333	-0.18734
cg08899523	FGFR2	-0.202967	-0.133193
cg18771300	RHOJ	-0.202942	-0.21822
cg20777128	DPH1	-0.199985	-0.192858
cg27573991	C1orf150	-0.191076	-0.142297
cg05376982	GSTM5	-0.190351	-0.166628
cg07157030	RHOJ	-0.190192	-0.21301
cg16653991	FGFR2	-0.188729	-0.167884
cg06751007	RNF213	-0.187115	-0.198945
cg05058748	SH3BP4	-0.182834	-0.124151
cg20803293	GSTM5	-0.180567	-0.199202
cg11680055	GSTM1	-0.174095	-0.206661
cg17005068	GSTT1	-0.174001	-0.192647
cg19083407	PAX8	-0.164152	-0.137109
cg09580214	PSMC3	-0.161314	-0.129225
cg24467349	GSTM5	-0.160834	-0.176937
cg03623568	A2BP1	-0.156698	-0.139911
cg12031962	ALDH1A2	-0.154675	-0.177797
cg03314029	ZNF469	-0.150744	-0.160828
cg09125754	POTEF	-0.148866	-0.155946
cg05926586	CCDC33	-0.148533	-0.130184
cg23719124	GSTM5	-0.147344	-0.161725
cg12889195	PAX8	-0.142334	-0.142643
cg25969878	STK32C	-0.141273	-0.124869
cg21482265	PAX8	-0.139319	-0.12184
cg05626073	AP2A2	-0.138789	-0.122066
cg19963856	SLFN12	-0.137829	-0.122535
cg06797068	DDX43	-0.137642	-0.141221
cg08124399	DDX43	-0.134248	-0.132765
cg21697381	SLFN12	-0.133549	-0.107813
cg26748794	FAM38A	-0.13218	-0.250136
cg06988897	FAM38A	-0.131873	-0.112035
cg22864244	GSTM5	-0.131741	-0.116553
cg04954225	RGS6	-0.129464	-0.15891
cg04863892	HOXA5	-0.128279	-0.165014
cg19759481	HOXA5	-0.12811	-0.160706
cg25210835	GSTM5	-0.126974	-0.15125
cg17907056	MTPAP	-0.125696	-0.117573
cg16300531	KSR2;KSR2	-0.123737	-0.104628
cg12128839	HOXA5	-0.121846	-0.168977
cg13318129	FAM118A	-0.121493	-0.157933
cg06609049	THOP1	-0.120623	-0.12594
cg19566405	SLFN12	-0.120177	-0.115171
cg12045875	DDX43	-0.119476	-0.124386
cg05888755	HOXB6	-0.116971	-0.100752
cg05671386	CLUAP1	-0.116273	-0.124752
cg20005518	SLFN12	-0.115734	-0.157842
cg12858902	GSTM5	-0.114156	-0.10403
cg16784985	PDE9A	-0.111582	-0.101624
cg26536593	ZNF670	-0.111451	-0.109152
cg19904653	BRF2	-0.110561	-0.11839
cg02248486	HOXA5	-0.110021	-0.127785
cg26448016	TUBB8	-0.109766	-0.10334
cg21050234	FAM38B	-0.106655	-0.101013
cg18684142	HOXB6	-0.106627	-0.119843
cg07594247	PAX8	-0.105314	-0.105733
cg02005600	HOXA5	-0.104772	-0.132848
cg17004353	CARS	-0.10425	-0.11007
cg25307665	HOXA5	-0.103369	-0.150784
cg03251655	SLFN12	-0.102998	-0.101123
cg06627617	ASAP2	-0.102637	-0.13278
cg23815646	ADCY8	-0.101616	-0.108171
cg07772999	PAX8	-0.10079	-0.122443
cg17569124	HOXA5	-0.100262	-0.150596
cg05552035	GPR124	0.101205	0.117949
cg09841842	FRMD6	0.101835	0.10019
cg04737881	MGC45800	0.105568	0.135505
cg02276823	MMD2	0.109284	0.12039
cg11940040	RPH3AL	0.110901	0.146657
cg25012274	NTN1	0.111692	0.104466
cg11064039	PRKAR1B	0.113204	0.110109
cg13221347	STK32C	0.114578	0.125282
cg00436969	RESP18	0.116022	0.112033
cg11065575	SHISA3	0.116387	0.109862
cg09807914	OR4A15	0.116444	0.165707
cg15864601	C17orf97	0.118105	0.114929
cg10208301	DNHD1	0.120694	0.105906
cg17074339	GALNTL4	0.120699	0.137477
cg08770870	RPH3AL	0.121296	0.120132
cg02210151	FGFR2	0.121784	0.132582
cg05758861	BAI1	0.123501	0.102517
cg24450063	SLC25A44	0.128911	0.111708
cg22597210	C3P1	0.129243	0.114934
cg15782153	C7orf20	0.129416	0.134905
cg06242242	PRKAR1B	0.129977	0.11371
cg23489630	ZNF234	0.133383	0.110283
cg13403462	NECAB3	0.137238	0.109819
cg18363918	IGLON5	0.141233	0.116303
cg06791446	FGFR2	0.142096	0.159332
cg00504896	LOC642846	0.142669	0.131231
cg20698501	C17orf97	0.14372	0.106293
cg01299279	C18orf1	0.1444	0.14512
cg20415053	CATSPER4	0.145222	0.17043
cg23635910	C1orf170	0.145985	0.147655
cg09704166	PAX8	0.146142	0.140581
cg08133631	CATSPER4	0.14766	0.130528
cg22410499	PRSS3	0.148091	0.13741
cg17435250	CYP2A7	0.148099	0.140951
cg06524264	C20orf96	0.153824	0.142191
cg23961843	RGL1	0.156009	0.135461
cg25052156	FGFR2	0.158281	0.163731
cg22367705	SLC9A1	0.159036	0.161985
cg13199429	RHOJ	0.17489	0.171951
cg25637655	HLA-A	0.178303	0.108148
cg19374305	DNAH7	0.178591	0.10399
cg14503564	LDB2	0.179796	0.170305
cg13768055	RPH3AL	0.194789	0.196073
cg00861214	CR1L	0.20378	0.201735
cg07157834	PM20D1	0.205562	0.147212
cg09044981	CDH13	0.209046	0.1283
cg10440639	RPH3AL	0.209944	0.207568
cg09408571	GPR88	0.212531	0.109887
cg23246911	RPH3AL	0.222203	0.238212
cg15505198	PRDM16	0.241945	0.280986
cg15242686	GSTTP1	0.250057	0.223303
cg21351392	AGPAT4	0.26027	0.209333
cg11141652	GSTTP1	0.271339	0.24746
cg24503407	PM20D1	0.298729	0.339758
cg07167872	PM20D1	0.307761	0.304292
cg17178900	PM20D1	0.310959	0.321027
cg19596870	SERPINB6	0.312908	0.36053
cg03329597	MYH15	0.313201	0.304288
cg26354017	PM20D1	0.332768	0.336399
cg14159672	PM20D1	0.352552	0.355632
cg06223162	GPR88	0.369579	0.248158
cg14893161	PM20D1	0.370438	0.344045
cg11965913	PM20D1	0.4094	0.365818
cg08779649	N/A	-0.368987	-0.390572
cg11281224	N/A	-0.306378	-0.301631
cg12648811	N/A	-0.225003	-0.192654
cg09975044	N/A	-0.205221	-0.19915
cg20503657	N/A	-0.186639	-0.174442
cg08767686	N/A	-0.18643	-0.173072
cg10113760	N/A	-0.176002	-0.169696
cg06423211	N/A	-0.175903	-0.156674
cg00154902	N/A	-0.170418	-0.182119
cg26597838	N/A	-0.160944	-0.154045
cg03954144	N/A	-0.156472	-0.119753
cg09235562	N/A	-0.152559	-0.152482
cg19630376	N/A	-0.150406	-0.117862
cg20296298	N/A	-0.14807	-0.13081
cg05557233	N/A	-0.145307	-0.120983
cg13207630	N/A	-0.139331	-0.110514
cg24664470	N/A	-0.138505	-0.131528
cg26463496	N/A	-0.136692	-0.107289
cg18912209	N/A	-0.13041	-0.101006
cg05598727	N/A	-0.128996	-0.102044
cg00274965	N/A	-0.126417	-0.153088
cg02566259	N/A	-0.125892	-0.107387
cg09336323	N/A	-0.125405	-0.113391
cg17529386	N/A	-0.125226	-0.154916
cg01807241	N/A	-0.123616	-0.125884
cg18924229	N/A	-0.120462	-0.117424
cg18371052	N/A	-0.119972	-0.110627
cg09057517	N/A	-0.11984	-0.126789
cg10510935	N/A	-0.119546	-0.106962
cg18625538	N/A	-0.118032	-0.11058
cg20790798	N/A	-0.115804	-0.130986
cg21584251	N/A	-0.115624	-0.130622
cg06213635	N/A	-0.113789	-0.106844
cg06421590	N/A	-0.111894	-0.131224
cg11651209	N/A	-0.11096	-0.108055
cg07752120	N/A	-0.110397	-0.121731
cg23118561	N/A	-0.108814	-0.100206
cg00398420	N/A	-0.107772	-0.122439
cg26624732	N/A	-0.104334	-0.134166
cg14433314	N/A	-0.10284	-0.112036
cg14743812	N/A	-0.100927	-0.102305
cg24556754	N/A	0.101632	0.101748
cg09646655	N/A	0.105648	0.112861
cg15213491	N/A	0.107921	0.106081
cg01785233	N/A	0.110326	0.102354
cg19550474	N/A	0.111947	0.105463
cg25478114	N/A	0.112538	0.110423
cg21132420	N/A	0.113468	0.117717
cg27464846	N/A	0.114522	0.114043
cg22927009	N/A	0.117724	0.124752
cg10167378	N/A	0.12148	0.122851
cg00601450	N/A	0.12495	0.10551
cg21827317	N/A	0.127716	0.105675
cg06143315	N/A	0.127967	0.124681
cg09749225	N/A	0.130192	0.109552
cg00898157	N/A	0.132997	0.138802
cg21721718	N/A	0.133902	0.110894
cg24231558	N/A	0.13436	0.153011
cg05112555	N/A	0.136064	0.107768
cg01812571	N/A	0.137292	0.136566
cg00007215	N/A	0.142607	0.223815
cg18772399	N/A	0.143346	0.102834
cg20057198	N/A	0.143428	0.126347
cg10674575	N/A	0.145669	0.178499
cg04961665	N/A	0.145686	0.174321
cg17794299	N/A	0.147753	0.160445
cg18232235	N/A	0.173304	0.183687
cg14999036	N/A	0.176813	0.159387
cg07044115	N/A	0.187358	0.218882
cg00750481	N/A	0.19829	0.192656
cg02573091	N/A	0.212484	0.217851
cg19683494	N/A	0.228523	0.22763
cg23804921	N/A	0.269851	0.282705
cg00944631	N/A	0.3002	0.333984
cg23758822	N/A	0.381063	0.365715
# common probes		216
		97	119
		Hyper	Hypo
